# Supplementary material for: Severe concentric hypertrophy after cardiac arrest makes support with ECPELLA® impossible
Source: Eur Heart J Imaging Methods Pract. 2024 Oct 30;2(3):qyae112. doi: 10.1093/ehjimp/qyae112 (PMC11578546; doi:10.1093/ehjimp/qyae112)
Supplement: qyae112_Supplementary_Data [file qyae112_supplementary_data.zip]

Archive with 3 entries (3 files):
- Video S2..avi
- Video S2.avi
- Video S1.mp4
